# Supplementary material for: Polycomb-Like 3 Promotes Polycomb Repressive Complex 2 Binding to CpG Islands and Embryonic Stem Cell Self-Renewal
Source: PLoS Genet. 2012 Mar 15;8(3):e1002576. doi: 10.1371/journal.pgen.1002576 (PMC3305387; doi:10.1371/journal.pgen.1002576)
Supplement: Table S1 — Gene expression changes upon Pcl3 knockdown by microarray. Microarray data indicating fold changes in gene expression in ESCs expressing Pcl3 shRNA as compared to scramble shRNA ESCs. Comparison included six control samples and six Pcl3 shRNA clones. (XLS) [file pgen.1002576.s007.xls]

## Sheet: Sheet1
Supplemental Table 1
Gene expression changes in Pcl3 shRNA ESCs by microarray
ProbeID	Short Name	Long Name	Fold change (Pcl3/scramble)
A_52_P282058	Col8a1	procollagen, type VIII, alpha 1	6.954
A_52_P420504	Acta2	actin, alpha 2, smooth muscle, aorta	6.894
A_51_P515605	Sp8	procollagen, type III, alpha 1	5.608
A_51_P180747	Ctla2a (Ctla2a| Ctla2b)	cytotoxic T lymphocyte-associated protein 2 alpha	3.249
A_52_P277641	Mrg1 (Meis2)	myeloid ecotropic viral integration site-related gene 1	3.106
A_52_P1092823	Irx1	Iroquois related homeobox 1 (Drosophila)	2.892
A_51_P417720	Itga11	integrin, alpha 11	2.7
A_52_P299921	Bmp1	bone morphogenetic protein 1	2.525
A_52_P569375	Fgf5	fibroblast growth factor 5	2.445
A_51_P140751	Slc23a1	solute carrier family 23 (nucleobase transporters), member 1	2.385
A_51_P342549	Hand1	heart and neural crest derivatives expressed transcript 1	2.244
A_51_P172502	Cxcl12	chemokine (C-X-C motif) ligand 12	2.201
A_52_P285470	Lrp2	low density lipoprotein receptor-related protein 2	1.98
A_52_P49321	Adamts9	a disintegrin-like and metallopeptidase (reprolysin type) with thrombospondin type 1 motif, 9	1.978
A_52_P327176	Pdzrn3	PDZ domain containing RING finger 3	1.928
A_51_P289647	E330016A19Rik	C6orf150	1.901
A_52_P26195	Meis1	myeloid ecotropic viral integration site 1	1.821
A_52_P407049	Hoxd10	homeo box D10	1.82
A_51_P133582	Cbx4	chromobox homolog 4 (Drosophila Pc class)	1.799
A_51_P248609	D4Wsu114e	Miip; migration and invasion inhibitory protein	1.777
A_51_P384515	Indol1	indoleamine-pyrrole 2,3 dioxygenase-like 1	1.771
A_51_P130203	Pbx1	pre B-cell leukemia transcription factor 1	1.696
A_51_P351384	Upk2	uroplakin 2	1.681
A_51_P176377	Usp25	ubiquitin specific peptidase 25	1.621
A_51_P119429	Nckap1l	NCK associated protein 1 like	1.615
A_51_P125467	Igf2r	insulin-like growth factor 2 receptor	1.577
A_51_P510441	Suv39h1	suppressor of variegation 3-9 homolog 1 (Drosophila)	1.548
A_51_P315682	Igf2bp2	insulin-like growth factor 2 mRNA binding protein 2	1.497
A_51_P302336	Igf2bp3	insulin-like growth factor 2 mRNA binding protein 3	1.481
A_51_P340255	Nbea	neurobeachin	1.422
A_52_P292632	Wdr20b	WD repeat domain 20b	0.689
A_51_P511707	2310079N02Rik	Nucleoside-triphosphatase C1orf57 (NTPase)(EC 3.6.1.15)(Nucleoside triphosphate phosphohydrolase)	0.683
A_51_P421780	Myo18b*	myosin XVIIIb	0.682
A_51_P389017	Tulp2	tubby-like protein 2	0.654
A_52_P531651	Parvg	parvin, gamma	0.648
A_51_P150653	Ptprv*	OST-PTP; protein tyrosine phosphatase, receptor type, V	0.646
A_51_P294233	Nanog	Nanog homeobox	0.642
A_51_P189442	Adh4	alcohol dehydrogenase 4 (class II), pi polypeptide	0.631
A_51_P480311	F2	coagulation factor II	0.627
A_51_P431823	Hmha1	histocompatibility (minor) HA-1	0.621
A_52_P452689	Atf3	activating transcription factor 3	0.619
A_51_P254262	Nxph3	neurexophilin 3	0.617
A_51_P430620	Slc25a12	solute carrier family 25 (mitochondrial carrier, Aralar), member 12	0.616
A_51_P183894	Fbxo15	F-box protein 15	0.611
A_51_P151070	ENSMUSG00000055440	predicted gene, ENSMUSG00000055440	0.607
A_51_P517105	Aoah	acyloxyacyl hydrolase	0.604
A_51_P295034	Klk1b4 (Klk1b5)	kallikrein 1-related pepidase b4	0.6
A_51_P264495	Pgam2	phosphoglycerate mutase 2	0.596
A_51_P204831	Crip1	cysteine-rich protein 1 (intestinal)	0.593
A_52_P73475	A130092J06Rik	FAM78A	0.591
A_51_P139651	Nos3	nitric oxide synthase 3, endothelial cell	0.586
A_51_P454309	BC023179	zinc finger protein 772	0.583
A_52_P413394	Ppef2	protein phosphatase, EF hand calcium-binding domain 2	0.583
A_52_P629849	Zfp42	zinc finger protein 42; Rex1	0.579
A_52_P361323	Spic	Spi-C transcription factor (Spi-1/PU.1 related)	0.573
A_51_P413130	Myl4	myosin, light polypeptide 4	0.573
A_52_P108850	St8sia1	ST8 alpha-N-acetyl-neuraminide alpha-2,8-sialyltransferase 1	0.569
A_51_P519251	Nupr1	nuclear protein 1	0.569
A_52_P176659	V00829	Klk1b1; kallikrein 1-related peptidase b1	0.559
A_51_P338072	Myh4	myosin, heavy polypeptide 4, skeletal muscle	0.557
A_52_P115565	4930500J02Rik*	RIKEN cDNA 4930500J02 gene	0.555
A_51_P334072	Cyct	cytochrome c, testis	0.552
A_51_P201709	Ggtla1 (Ggt5)	gamma-glutamyltransferase-like activity 1	0.551
A_51_P390715	Tgfb1	transforming growth factor, beta 1	0.549
A_51_P386142	Cabp1	calcium binding protein 1	0.548
A_51_P512293	EG665798*	Aurkc; aurora kinase C	0.547
A_52_P519865	Centa1 (Adap1)	Acap1; centaurin, beta 1; ArfGAP with coiled-coil, ankyrin repeat and PH domains 1	0.539
A_51_P206445	2810409K11Rik	zinc finger protein 773	0.537
A_51_P157406	Ptgds	prostaglandin D2 synthase (brain)	0.536
A_51_P485731	Sytl1	synaptotagmin-like 1	0.536
A_51_P183025	Oas1d	2'-5' oligoadenylate synthetase 1D	0.534
A_51_P471458	Sult5a1	sulfotransferase family 5A, member 1	0.532
A_51_P328889	Tekt1	tektin 1	0.523
A_52_P313217	Gpr133	G protein-coupled receptor 133	0.522
A_51_P241577	Spats1	spermatogenesis associated, serine-rich 1	0.521
A_51_P352357	Ldhal6b	lactate dehydrogenase A-like 6B	0.519
A_52_P390685	OTTMUSG00000001246	Gm11487	0.518
A_51_P136441	Nudt12	nudix (nucleoside diphosphate linked moiety X)-type motif 12	0.512
A_51_P262515	Phf11	PHD finger protein 11	0.511
A_51_P302576	Spn	sialophorin	0.501
A_51_P423880	Smarcd3	SWI/SNF related, matrix associated, actin dependent regulator of chromatin, subfamily d, member 3	0.5
A_51_P438278	C130038G02Rik	Mtus2; microtubule associated tumor suppressor candidate 2	0.487
A_51_P497875	Hormad1	HORMA domain containing 1	0.486
A_51_P408172	1110001D15Rik	dual von Willebrand factor A domains; collagen, type VI, alpha 6	0.484
A_51_P501858	Plekha4	pleckstrin homology domain containing, family A (phosphoinositide binding specific) member 4	0.481
A_51_P384230	Sgk2	serum/glucocorticoid regulated kinase 2	0.479
A_52_P310548	Nlrp4a	NLR family, pyrin domain containing 4A	0.477
A_51_P121891	Rac2	RAS-related C3 botulinum substrate 2	0.473
A_52_P30803	TC1610785	Gm973	0.472
A_52_P260069	CN716893	melanoma antigen family B	0.47
A_52_P350344	Timm8a2	translocase of inner mitochondrial membrane 8 homolog a2 (yeast)	0.469
A_51_P245414	Klk1	kallikrein 1	0.468
A_52_P458319	Centb1 (Acap1)	Acap1; centaurin, beta 1; ArfGAP with coiled-coil, ankyrin repeat and PH domains 1	0.468
A_51_P451377	Kng1	kininogen 1	0.464
A_51_P316311	Ppfia4	protein tyrosine phosphatase, receptor type, f polypeptide (PTPRF), interacting protein (liprin), alpha 4	0.459
A_51_P382970	Itga9	integrin alpha 9	0.459
A_51_P255875	Padi4	peptidyl arginine deiminase, type IV	0.459
A_51_P147766	Cpne9	copine family member IX	0.458
A_51_P403814	C330016K18Rik (Slc4a5)	Slc4a5; solute carrier family 4, sodium bicarbonate cotransporter, member 5	0.457
A_51_P141926	Fxyd4	FXYD domain-containing ion transport regulator 4	0.456
A_51_P130095	Fcgr2b	Fc receptor, IgG, low affinity IIb	0.446
A_51_P450469	Pnoc	prepronociceptin	0.441
A_51_P410576	Ccdc113	coiled-coil domain containing 113	0.44
A_52_P154741	Lgals6	Galectin-6; lectin, galactose binding, soluble 6	0.435
A_51_P114094	Clstn3	calsyntenin 3	0.432
A_51_P497741	4930434E21Rik	Wdr49; WD repeat domain 49	0.431
A_51_P140690	Stmn3	stathmin-like 3	0.431
A_51_P519696	Mras	muscle and microspikes RAS	0.42
A_52_P274960	Arhgap30	Rho GTPase activating protein 30	0.416
A_52_P602669	OTTMUSG00000000712	Serpinb6; serpin peptidase inhibitor, clade B (ovalbumin), member 6	0.412
A_51_P228604	Ceacam20	CEA-related cell adhesion molecule 20	0.41
A_51_P166434	Atp6v1e1	VATPase, H+ transporting, lysosomal V1 subunit E1	0.41
A_52_P584154	Manba	mannosidase, beta A, lysosomal	0.407
A_51_P186476	Slc11a1	solute carrier family 11 (proton-coupled divalent metal ion transporters), member 1	0.394
A_51_P281778	2210010C17Rik	RIKEN cDNA 2210010C17 gene	0.394
A_51_P407494	Lefty2	Left-right determination factor 2	0.382
A_52_P508700	C230055K05Rik	RIKEN cDNA C230055K05 gene	0.382
A_51_P480861	Pga5	pepsinogen 5, group I	0.367
A_51_P282227	As3mt	arsenic (+3 oxidation state) methyltransferase	0.361
A_52_P305230	Igsf21	immunoglobin superfamily, member 21	0.352
A_52_P300533	2310043M15Rik	dopey family member 2	0.344
A_51_P443403	Smoc1	SPARC related modular calcium binding 1	0.343
A_51_P333253	Myo1g	myosin IG	0.334
A_51_P258359	Hus1b	Hus1 homolog b (S. pombe)	0.332
A_52_P174346	Mia1	melanoma inhibitory activity 1	0.328
A_51_P278464	3100002J23Rik	FAM183A	0.319
A_51_P182257	1700019N12Rik	C11orf20	0.311
A_52_P127184	Efhc2	EF-hand domain (C-terminal) containing 2	0.292
A_51_P204442	Phf19	PHD finger protein 19	0.279
A_52_P204331	D630039A03Rik	C9orf152	0.245
A_51_P377094	Col1a1	procollagen, type I, alpha 1	0.228
