# Supplementary material for: Polycomb-Like 3 Promotes Polycomb Repressive Complex 2 Binding to CpG Islands and Embryonic Stem Cell Self-Renewal
Source: PLoS Genet. 2012 Mar 15;8(3):e1002576. doi: 10.1371/journal.pgen.1002576 (PMC3305387; doi:10.1371/journal.pgen.1002576)
Supplement: Table S2 — Gene expression changes in pre-plated Pcl3 shRNA ESCs by microarray. Microarray data indicating fold changes in gene expression in pre-plated ESCs expressing Pcl3 shRNA as compared to scramble shRNA ESCs. Comparison included two scramble clones and two Pcl3 shRNA clones. (XLS) [file pgen.1002576.s008.xls]

## Sheet: Sheet1
Supplemental Table 2
Gene expression changes in Pcl3 shRNA ESCs by microarray following pre-plating
ProbeID	Short Name	Long Name	Fold change (Pcl3/scramble)
A_51_P507471	2510022D24Rik*	RIKEN cDNA 2510022D24 gene	23.6681
A_51_P516826	Igf2	insulin-like growth factor 2	4.17846
A_52_P572808	Agpat9	RIKEN cDNA A230097K15 gene	3.86222
A_51_P312348	Krt7	keratin 7	3.79971
A_51_P243514	4732474O15Rik	RIKEN cDNA 4732474O15 gene	3.61431
A_51_P342549	Hand1	heart and neural crest derivatives expressed transcript 1	3.46102
A_52_P229943	Ostb	organic solute transporter beta	3.36669
A_52_P420504	Acta2	actin, alpha 2, smooth muscle, aorta	3.2859
A_52_P163750	3830417A13Rik	RIKEN cDNA 3830417A13 gene	3.16179
A_51_P255238	Plac1	placental specific protein 1	3.04012
A_52_P83479	Ifi204	interferon activated gene 204	2.94879
A_51_P251687	Serpinb9g	serine (or cysteine) peptidase inhibitor, clade B, member 9g	2.82098
A_52_P648524	Dio3*	deiodinase, iodothyronine type III	2.79371
A_51_P219424	Serpinb9d	serine (or cysteine) peptidase inhibitor, clade B, member 9d	2.7489
A_52_P413940	Phc3	polyhomeotic-like 3 (Drosophila)	2.72706
A_51_P353934	Nkx2-4	NK2 transcription factor related, locus 4 (Drosophila)	2.68578
A_52_P867738	AK042489		2.67605
A_52_P255724	1810009N02Rik*	RIKEN cDNA 1810009N02 gene	2.63552
A_51_P334104	Dcn	decorin	2.5924
A_51_P258529	Pmp22	peripheral myelin protein	2.52814
A_52_P502226	2810429I04Rik*	RIKEN cDNA 2810429I04 gene	2.47267
A_52_P489295	Adamts1	a disintegrin-like and metallopeptidase with thrombospondin type 1 motif, 1	2.44257
A_51_P140237	Fhl2	four and a half LIM domains 2	2.40261
A_51_P309307	(Bcl2l15)	BCLl2-like 15 Gene [Source:MGI (curated);Acc:Bcl2l15-002]	2.38674
A_51_P424532	Vnn1	vanin 1	2.36127
A_51_P246854	Acta1	actin, alpha 1, skeletal muscle	2.34297
A_51_P248609	D4Wsu114e	DNA segment, Chr 4, Wayne State University 114, expressed	2.34254
A_51_P517904	Nxt2	nuclear transport factor 2-like export factor 2	2.26396
A_52_P536869	Per2	period homolog 2 (Drosophila)	2.22599
A_52_P648433	Tex13	testis expressed gene 13	2.22125
A_51_P410703	Prss8	protease, serine, 8 (prostasin)	2.207
A_51_P379069	Dkk1	dickkopf homolog 1 (Xenopus laevis)	2.18528
A_52_P224760	Ptgs2	prostaglandin-endoperoxide synthase 2	2.16879
A_52_P165654	Star	steroidogenic acute regulatory protein	2.12201
A_51_P290826	Calca	calcitonin/calcitonin-related polypeptide, alpha	2.11917
A_52_P397909	2810429I04Rik*	RIKEN cDNA 2810429I04 gene	2.08842
A_51_P254855	Ptgs2	prostaglandin-endoperoxide synthase 2	2.08215
A_52_P778761	Vgll3*	vestigial like 3 (Drosophila)	2.07957
A_51_P257938	Tacstd2	tumor-associated calcium signal transducer 2	2.02865
A_52_P141628	Slc23a1	solute carrier family 23 (nucleobase transporters), member 1	1.99996
A_52_P93467	Sdc4	syndecan 4	1.99907
A_51_P426195	Nppb	natriuretic peptide precursor type B	1.98668
A_51_P450248	Esx1	extraembryonic, spermatogenesis, homeobox 1	1.96926
A_52_P46447	Crim1*	cysteine rich transmembrane BMP regulator 1 (chordin like)	1.94715
A_51_P383991	Sept4	septin 4	1.94662
A_51_P150710	Igj	immunoglobulin joining chain	1.92954
A_51_P491329	Pdzk1ip1	PDZK1 interacting protein 1	1.92826
A_52_P360259	Zfp451*	zinc finger protein 451	1.92667
A_52_P333529	Slco2a1	solute carrier organic anion transporter family, member 2a1	1.91852
A_52_P113830	1600025M17Rik*	RIKEN cDNA 1600025M17 gene	1.91824
A_51_P478098	Epb4.1l5*	erythrocyte protein band 4.1-like 5	1.91059
A_52_P382886	Gjb2	gap junction membrane channel protein beta 2	1.91013
A_51_P289249	(Mpzl3)	myelin protein zero-like 3 Gene [Source:MGI (curated);Acc:Mpzl3-002]	1.89664
A_52_P106482	Cryab	crystallin, alpha B	1.88065
A_52_P593110	Ptbp2*	polypyrimidine tract binding protein 2	1.87658
A_52_P195839	Ctsc	cathepsin C	1.87155
A_51_P253019	BC010981*	cDNA sequence BC010981	1.87144
A_51_P333518	Sh3rf2	SH3 domain containing ring finger 2	1.83542
A_52_P348189	Krtcap3	keratinocyte associated protein 3	1.83508
A_51_P122707	Ldoc1	leucine zipper, down-regulated in cancer 1	1.83102
A_52_P322421	Eva1 (Mpzl2)	epithelial V-like antigen 1	1.82048
A_52_P282838	Spin2	spindlin family, member 2	1.81895
A_52_P867545	LOC674367*	region containing RIKEN cDNA C630010D07 gene; RIKEN cDNA 1110019K23 gene	1.81226
A_51_P312268	1810062O18Rik*	RIKEN cDNA 1810062O18 gene	1.81147
A_52_P432949	Erbb3*	v-erb-b2 erythroblastic leukemia viral oncogene homolog 3 (avian)	1.80512
A_51_P491350	Col4a2	procollagen, type IV, alpha 2	1.78669
A_51_P506236	Clcn5	chloride channel 5	1.77981
A_52_P378827	2810429I04Rik*	RIKEN cDNA 2810429I04 gene	1.77616
A_51_P112405	Plaur	plasminogen activator, urokinase receptor	1.76625
A_51_P428372	Ppbp	pro-platelet basic protein	1.7647
A_51_P487298	Vasn*	vasorin	1.72227
A_51_P150530	Tm2d1	TM2 domain containing 1	1.72137
A_51_P476538	5430417L22Rik*	RIKEN cDNA 5430417L22 gene	1.71766
A_52_P149577	Rab25	RAB25, member RAS oncogene family	1.71635
A_52_P503927	Tmem181	transmembrane protein 181	1.71118
A_51_P488340	Tpte2 (Crlf2)	transmembrane phosphoinositide 3-phosphatase and tensin homolog 2	1.70929
A_51_P479818	Lonrf3	LON peptidase N-terminal domain and ring finger 3	1.70743
A_52_P562661	Mal	myelin and lymphocyte protein, T-cell differentiation protein	1.70254
A_52_P418489	Tinagl (Tinagl1)	tubulointerstitial nephritis antigen-like	1.68162
A_51_P336391	Tmem18	transmembrane protein 18	1.66967
A_51_P292073	Haghl (Haghl| Narfl)	hydroxyacylglutathione hydrolase-like	1.62205
A_52_P196458	Dzip1	DAZ interacting protein 1	0.616514
A_51_P193794	Lrp1	low density lipoprotein receptor-related protein 1	0.615539
A_52_P472660	Smurf2*	SMAD specific E3 ubiquitin protein ligase 2	0.612954
A_52_P678650	NAP123837-1		0.608987
A_51_P216742	Arhgap23	RIKEN cDNA 4933428G20 gene	0.605873
A_52_P400425	A530088H08Rik	RIKEN cDNA A530088H08 gene	0.60439
A_51_P137913	Slc17a7	solute carrier family 17, member 7	0.594382
A_51_P338713	Ass1	argininosuccinate synthetase 1	0.586951
A_51_P373142	AI854703	expressed sequence AI854703	0.584564
A_51_P366413	8030498J20Rik*	RIKEN cDNA 8030498J20 gene	0.579717
A_51_P240384	Trps1	trichorhinophalangeal syndrome I (human)	0.576027
A_51_P138876	Mapkap1	mitogen-activated protein kinase associated protein 1	0.575289
A_52_P403443	Tns3*	tensin 3	0.568318
A_52_P421220	Dzip1	DAZ interacting protein 1	0.566153
A_52_P367520	Nexn	nexilin	0.558113
A_51_P450955	1110036O03Rik	RIKEN cDNA 1110036O03 gene	0.548599
A_52_P108845	Clip3	CAP-GLY domain containing linker protein 3	0.545597
A_52_P644452	Dock9	dedicator of cytokinesis 9	0.540952
A_51_P259876	Dock9	dedicator of cytokinesis 9	0.526893
A_52_P373982	Grhl2	grainyhead-like 2 (Drosophila)	0.522859
A_52_P538673	Fgf1	fibroblast growth factor 1	0.522774
A_51_P373696	Maml2	mastermind like 2 (Drosophila)	0.518287
A_51_P148828	Fgf1	fibroblast growth factor 1	0.509599
A_51_P305230	Elavl3	ELAV (embryonic lethal, abnormal vision, Drosophila)-like 3	0.503896
A_51_P214796	Suz12	suppressor of zeste 12 homolog (Drosophila)	0.502613
A_52_P401473	Ntn1	netrin 1	0.501649
A_52_P432715	BB054706		0.497485
A_51_P152550	Iqcg	IQ motif containing G	0.476529
A_51_P280893	Pla2g1b	phospholipase A2, group IB, pancreas	0.462649
A_51_P382970	Itga9	integrin alpha 9	0.459418
A_52_P408391	Neurod1	neurogenic differentiation 1	0.446761
A_51_P234692	2310043N10Rik*	RIKEN cDNA 2310043N10 gene	0.429038
A_52_P42255	Crmp1	collapsin response mediator protein 1	0.425599
A_52_P663296	A330008L17Rik	RIKEN cDNA A330008L17 gene	0.422158
A_51_P166434	Atp6v1e1	VATPase, H+ transporting, lysosomal V1 subunit E1	0.41766
A_51_P408172	1110001D15Rik	RIKEN cDNA 1110001D15 gene	0.406391
A_52_P288177	Epha4	Eph receptor A4	0.397011
A_51_P309095	AK050362		0.385715
A_52_P1069478	OTTMUSG00000003947	predicted gene, OTTMUSG00000003947	0.37696
A_52_P303388	Atp6v1e1	VATPase, H+ transporting, lysosomal V1 subunit E1	0.376851
A_51_P204442	Phf19	PHD finger protein 19	0.349031
A_51_P258359	Hus1b	Hus1 homolog b (S. pombe)	0.335114
A_52_P302316	Kcnv1	potassium channel, subfamily V, member 1	0.31589
A_51_P115953	Ctxn3	predicted gene, ENSMUSG00000069372	0.252859
A_52_P240706	Ceacam2	CEA-related cell adhesion molecule 2	0.243196
A_52_P300533	2310043M15Rik*	RIKEN cDNA 2310043M15 gene	0.213932
